# Supplementary material for: Genome sequencing analysis of blood cells identifies germline haplotypes strongly associated with drug resistance in osteosarcoma patients
Source: BMC Cancer. 2019 Apr 16;19:357. doi: 10.1186/s12885-019-5474-y (PMC6466653; doi:10.1186/s12885-019-5474-y)
Supplement: Supplementary file 3 — Details of the 231 haplotypes overlapping between the two datasets. (XLSX 83 kb) [file 12885_2019_5474_MOESM3_ESM.xlsx]

## Sheet: 2017Feb24_Overlap.WES.HaploAsso
	SUMMARY: We performed haplotype association analysis on the TARGET and INOVA datasets. Amongst the significant results, we found 231 haplotypes overlapping amongst the two datasets using chromosome location as criteria. This file shows a list of this 231 haplotypes
	Significant haplotypes associated with relapse outcome (TARGET dataset)											Significant haplotypes associated with relapse outcome (INOVA dataset)
	Target_NSNP	Target_NHAP	Target_CHR	Target_BP1	Target_BP2	Target_Haplo	Target_F	Target_OR	Target_STAT	Target_P		Inova_NSNP	Inova_NHAP	Inova_CHR	Inova_BP1	Inova_BP2	Inova_Haplo	Inova_F	Inova_OR	Inova_STAT	Inova_P
Haplotype#1	3	2	23	153056311	153084802	222	0.699	0.0625	4.1	0.0429		5	5	23	153073319	153075655	22222	0.167	10.9	3.85	0.0497
Haplotype#2	3	2	23	153056311	153084802	222	0.699	0.0625	4.1	0.0429		6	5	23	153073319	153077204	222222	0.167	10.9	3.85	0.0497
Haplotype#3	3	2	23	153056311	153084802	222	0.699	0.0625	4.1	0.0429		7	7	23	153073156	153077204	2222222	0.167	10.9	3.85	0.0497
Haplotype#4	8	5	22	18878593	18879911	22222122	0.506	3.84e-21	4.52	0.0336		8	8	22	18877869	18878859	22122121	0.106	120	4.14	0.0418
Haplotype#5	8	5	22	18878593	18879911	22222122	0.506	3.84e-21	4.52	0.0336		7	12	22	18877868	18878722	1221221	0.0952	56.4	3.95	0.0469
Haplotype#6	8	5	22	18878593	18879911	22222122	0.506	3.84e-21	4.52	0.0336		8	12	22	18877787	18878722	11221221	0.0952	56.4	3.95	0.0469
Haplotype#7	8	5	22	18878593	18879911	22222122	0.506	3.84e-21	4.52	0.0336		8	14	22	18877868	18878825	12212212	0.0952	56.4	3.95	0.0469
Haplotype#8	8	5	22	18878593	18879911	22222122	0.506	3.84e-21	4.52	0.0336		5	8	22	18877944	18878859	22121	0.101	82.8	3.91	0.0479
Haplotype#9	8	5	22	18878593	18879911	22222122	0.506	3.84e-21	4.52	0.0336		6	8	22	18877933	18878859	122121	0.101	81.8	3.91	0.0481
Haplotype#10	8	5	22	18878593	18879911	22222122	0.506	3.84e-21	4.52	0.0336		6	9	22	18877944	18878895	221211	0.101	78.9	3.88	0.0489
Haplotype#11	8	5	22	18878593	18879911	22222122	0.506	3.84e-21	4.52	0.0336		7	9	22	18877944	18878956	2212112	0.1	77.2	3.86	0.0494
Haplotype#12	7	6	22	18878593	18879898	2222212	0.487	2.58e-09	4.35	0.0371		8	8	22	18877869	18878859	22122121	0.106	120	4.14	0.0418
Haplotype#13	7	6	22	18878593	18879898	2222212	0.487	2.58e-09	4.35	0.0371		7	12	22	18877868	18878722	1221221	0.0952	56.4	3.95	0.0469
Haplotype#14	7	6	22	18878593	18879898	2222212	0.487	2.58e-09	4.35	0.0371		8	12	22	18877787	18878722	11221221	0.0952	56.4	3.95	0.0469
Haplotype#15	7	6	22	18878593	18879898	2222212	0.487	2.58e-09	4.35	0.0371		8	14	22	18877868	18878825	12212212	0.0952	56.4	3.95	0.0469
Haplotype#16	7	6	22	18878593	18879898	2222212	0.487	2.58e-09	4.35	0.0371		5	8	22	18877944	18878859	22121	0.101	82.8	3.91	0.0479
Haplotype#17	7	6	22	18878593	18879898	2222212	0.487	2.58e-09	4.35	0.0371		6	8	22	18877933	18878859	122121	0.101	81.8	3.91	0.0481
Haplotype#18	7	6	22	18878593	18879898	2222212	0.487	2.58e-09	4.35	0.0371		6	9	22	18877944	18878895	221211	0.101	78.9	3.88	0.0489
Haplotype#19	7	6	22	18878593	18879898	2222212	0.487	2.58e-09	4.35	0.0371		7	9	22	18877944	18878956	2212112	0.1	77.2	3.86	0.0494
Haplotype#20	8	4	22	18878349	18878632	11222221	0.478	2.75e-08	4.35	0.0371		8	8	22	18877869	18878859	22122121	0.106	120	4.14	0.0418
Haplotype#21	8	4	22	18878349	18878632	11222221	0.478	2.75e-08	4.35	0.0371		6	7	22	18877868	18878489	122122	0.0952	56.3	3.95	0.0469
Haplotype#22	8	4	22	18878349	18878632	11222221	0.478	2.75e-08	4.35	0.0371		7	8	22	18877787	18878489	1122122	0.0952	56.4	3.95	0.0469
Haplotype#23	8	4	22	18878349	18878632	11222221	0.478	2.75e-08	4.35	0.0371		7	12	22	18877868	18878722	1221221	0.0952	56.4	3.95	0.0469
Haplotype#24	8	4	22	18878349	18878632	11222221	0.478	2.75e-08	4.35	0.0371		8	8	22	18875519	18878489	11122122	0.0952	56.4	3.95	0.0469
Haplotype#25	8	4	22	18878349	18878632	11222221	0.478	2.75e-08	4.35	0.0371		8	12	22	18877787	18878722	11221221	0.0952	56.4	3.95	0.0469
Haplotype#26	8	4	22	18878349	18878632	11222221	0.478	2.75e-08	4.35	0.0371		8	14	22	18877868	18878825	12212212	0.0952	56.4	3.95	0.0469
Haplotype#27	8	4	22	18878349	18878632	11222221	0.478	2.75e-08	4.35	0.0371		5	8	22	18877944	18878859	22121	0.101	82.8	3.91	0.0479
Haplotype#28	8	4	22	18878349	18878632	11222221	0.478	2.75e-08	4.35	0.0371		6	8	22	18877933	18878859	122121	0.101	81.8	3.91	0.0481
Haplotype#29	8	4	22	18878349	18878632	11222221	0.478	2.75e-08	4.35	0.0371		6	9	22	18877944	18878895	221211	0.101	78.9	3.88	0.0489
Haplotype#30	8	4	22	18878349	18878632	11222221	0.478	2.75e-08	4.35	0.0371		7	9	22	18877944	18878956	2212112	0.1	77.2	3.86	0.0494
Haplotype#31	2	3	17	26816365	26817537	11	0.353	0.094	4.37	0.0366		8	9	17	26816365	26822518	11121221	0.0839	111	3.9	0.0482
Haplotype#32	3	4	17	26816365	26818676	112	0.341	0.144	6.89	0.00866		8	9	17	26816365	26822518	11121221	0.0839	111	3.9	0.0482
Haplotype#33	3	2	23	153056311	153084802	111	0.3	16	4.1	0.0429		5	5	23	153073319	153075655	22222	0.167	10.9	3.85	0.0497
Haplotype#34	3	2	23	153056311	153084802	111	0.3	16	4.1	0.0429		6	5	23	153073319	153077204	222222	0.167	10.9	3.85	0.0497
Haplotype#35	3	2	23	153056311	153084802	111	0.3	16	4.1	0.0429		7	7	23	153073156	153077204	2222222	0.167	10.9	3.85	0.0497
Haplotype#36	4	12	7	137789937	137801444	1122	0.198	332000	4.18	0.0409		6	10	7	137797940	137799323	121222	0.075	170	3.84	0.05
Haplotype#37	4	12	7	137789937	137801444	1122	0.198	332000	4.18	0.0409		7	11	7	137797940	137799362	1212222	0.075	171	3.84	0.05
Haplotype#38	4	12	7	137789937	137801444	2122	0.198	332000	4.18	0.0409		6	10	7	137797940	137799323	121222	0.075	170	3.84	0.05
Haplotype#39	4	12	7	137789937	137801444	2122	0.198	332000	4.18	0.0409		7	11	7	137797940	137799362	1212222	0.075	171	3.84	0.05
Haplotype#40	4	12	7	137789937	137801444	1222	0.198	332000	4.18	0.0409		6	10	7	137797940	137799323	121222	0.075	170	3.84	0.05
Haplotype#41	4	12	7	137789937	137801444	1222	0.198	332000	4.18	0.0409		7	11	7	137797940	137799362	1212222	0.075	171	3.84	0.05
Haplotype#42	4	12	7	137789937	137801444	2222	0.198	332000	4.18	0.0409		6	10	7	137797940	137799323	121222	0.075	170	3.84	0.05
Haplotype#43	4	12	7	137789937	137801444	2222	0.198	332000	4.18	0.0409		7	11	7	137797940	137799362	1212222	0.075	171	3.84	0.05
Haplotype#44	5	8	7	137789358	137801444	21122	0.196	1500000	5.4	0.0202		6	10	7	137797940	137799323	121222	0.075	170	3.84	0.05
Haplotype#45	5	8	7	137789358	137801444	21122	0.196	1500000	5.4	0.0202		7	11	7	137797940	137799362	1212222	0.075	171	3.84	0.05
Haplotype#46	5	8	7	137789358	137801444	22122	0.196	1500000	5.4	0.0202		6	10	7	137797940	137799323	121222	0.075	170	3.84	0.05
Haplotype#47	5	8	7	137789358	137801444	22122	0.196	1500000	5.4	0.0202		7	11	7	137797940	137799362	1212222	0.075	171	3.84	0.05
Haplotype#48	5	8	7	137789358	137801444	21222	0.196	1500000	5.4	0.0202		6	10	7	137797940	137799323	121222	0.075	170	3.84	0.05
Haplotype#49	5	8	7	137789358	137801444	21222	0.196	1500000	5.4	0.0202		7	11	7	137797940	137799362	1212222	0.075	171	3.84	0.05
Haplotype#50	5	8	7	137789358	137801444	22222	0.196	1500000	5.4	0.0202		6	10	7	137797940	137799323	121222	0.075	170	3.84	0.05
Haplotype#51	5	8	7	137789358	137801444	22222	0.196	1500000	5.4	0.0202		7	11	7	137797940	137799362	1212222	0.075	171	3.84	0.05
Haplotype#52	3	4	17	26804211	26817537	211	0.179	0.00362	6.56	0.0104		8	9	17	26816365	26822518	11121221	0.0839	111	3.9	0.0482
Haplotype#53	7	10	17	26816365	26824156	1122221	0.174	0.0926	4.74	0.0294		8	9	17	26816365	26822518	11121221	0.0839	111	3.9	0.0482
Haplotype#54	4	8	17	26816365	26821606	1121	0.16	0.0196	5.04	0.0248		8	9	17	26816365	26822518	11121221	0.0839	111	3.9	0.0482
Haplotype#55	4	8	17	26816365	26821606	1122	0.16	0.0196	5.04	0.0248		8	9	17	26816365	26822518	11121221	0.0839	111	3.9	0.0482
Haplotype#56	5	6	19	53445081	53453777	21111	0.159	0.0278	4.87	0.0273		3	6	19	53447106	53447545	122	0.134	117	4.1	0.0429
Haplotype#57	5	6	19	53445081	53453777	22111	0.159	0.0278	4.87	0.0273		3	6	19	53447106	53447545	122	0.134	117	4.1	0.0429
Haplotype#58	4	5	17	26804211	26818676	2112	0.157	0.00776	7.96	0.00478		8	9	17	26816365	26822518	11121221	0.0839	111	3.9	0.0482
Haplotype#59	3	6	10	129902158	129903016	111	0.138	0.02	4.53	0.0333		8	13	10	129903016	129904917	22222212	0.102	63.8	3.85	0.0498
Haplotype#60	3	6	10	129902158	129903016	121	0.138	0.02	4.53	0.0333		8	13	10	129903016	129904917	22222212	0.102	63.8	3.85	0.0498
Haplotype#61	3	6	19	55614923	55624113	111	0.125	0.00128	6.28	0.0122		7	7	19	55619303	55622518	2222222	0.71	0.0897	4.14	0.0419
Haplotype#62	3	6	19	55614923	55624113	111	0.125	0.00128	6.28	0.0122		3	4	19	55623806	55624429	221	0.167	10.9	3.85	0.0497
Haplotype#63	3	6	19	55614923	55624113	111	0.125	0.00128	6.28	0.0122		4	6	19	55623791	55624429	2221	0.167	10.9	3.85	0.0497
Haplotype#64	3	6	19	55614923	55624113	111	0.125	0.00128	6.28	0.0122		5	8	19	55623559	55624429	22221	0.167	10.9	3.85	0.0497
Haplotype#65	3	6	19	55614923	55624113	111	0.125	0.00128	6.28	0.0122		5	6	19	55623791	55625348	22212	0.167	10.9	3.85	0.0497
Haplotype#66	3	6	19	55614923	55624113	111	0.125	0.00128	6.28	0.0122		5	7	19	55623806	55625845	22122	0.167	10.9	3.85	0.0497
Haplotype#67	3	6	19	55614923	55624113	111	0.125	0.00128	6.28	0.0122		6	9	19	55623554	55624429	222221	0.167	10.9	3.85	0.0497
Haplotype#68	3	6	19	55614923	55624113	111	0.125	0.00128	6.28	0.0122		6	9	19	55623559	55625348	222212	0.167	10.9	3.85	0.0497
Haplotype#69	3	6	19	55614923	55624113	111	0.125	0.00128	6.28	0.0122		6	7	19	55623791	55625845	222122	0.167	10.9	3.85	0.0497
Haplotype#70	3	6	19	55614923	55624113	111	0.125	0.00128	6.28	0.0122		7	10	19	55623554	55625348	2222212	0.167	10.9	3.85	0.0497
Haplotype#71	3	6	19	55614923	55624113	111	0.125	0.00128	6.28	0.0122		7	10	19	55623559	55625845	2222122	0.167	10.9	3.85	0.0497
Haplotype#72	3	6	19	55614923	55624113	111	0.125	0.00128	6.28	0.0122		7	8	19	55623791	55625944	2221222	0.167	10.9	3.85	0.0497
Haplotype#73	3	6	19	55614923	55624113	111	0.125	0.00128	6.28	0.0122		8	11	19	55623554	55625845	22222122	0.167	10.9	3.85	0.0497
Haplotype#74	3	6	19	55614923	55624113	111	0.125	0.00128	6.28	0.0122		8	8	19	55618992	55622518	22222222	0.675	0.0856	3.84	0.05
Haplotype#75	3	6	19	55614923	55624113	121	0.125	0.00128	6.28	0.0122		7	7	19	55619303	55622518	2222222	0.71	0.0897	4.14	0.0419
Haplotype#76	3	6	19	55614923	55624113	121	0.125	0.00128	6.28	0.0122		3	4	19	55623806	55624429	221	0.167	10.9	3.85	0.0497
Haplotype#77	3	6	19	55614923	55624113	121	0.125	0.00128	6.28	0.0122		4	6	19	55623791	55624429	2221	0.167	10.9	3.85	0.0497
Haplotype#78	3	6	19	55614923	55624113	121	0.125	0.00128	6.28	0.0122		5	8	19	55623559	55624429	22221	0.167	10.9	3.85	0.0497
Haplotype#79	3	6	19	55614923	55624113	121	0.125	0.00128	6.28	0.0122		5	6	19	55623791	55625348	22212	0.167	10.9	3.85	0.0497
Haplotype#80	3	6	19	55614923	55624113	121	0.125	0.00128	6.28	0.0122		5	7	19	55623806	55625845	22122	0.167	10.9	3.85	0.0497
Haplotype#81	3	6	19	55614923	55624113	121	0.125	0.00128	6.28	0.0122		6	9	19	55623554	55624429	222221	0.167	10.9	3.85	0.0497
Haplotype#82	3	6	19	55614923	55624113	121	0.125	0.00128	6.28	0.0122		6	9	19	55623559	55625348	222212	0.167	10.9	3.85	0.0497
Haplotype#83	3	6	19	55614923	55624113	121	0.125	0.00128	6.28	0.0122		6	7	19	55623791	55625845	222122	0.167	10.9	3.85	0.0497
Haplotype#84	3	6	19	55614923	55624113	121	0.125	0.00128	6.28	0.0122		7	10	19	55623554	55625348	2222212	0.167	10.9	3.85	0.0497
Haplotype#85	3	6	19	55614923	55624113	121	0.125	0.00128	6.28	0.0122		7	10	19	55623559	55625845	2222122	0.167	10.9	3.85	0.0497
Haplotype#86	3	6	19	55614923	55624113	121	0.125	0.00128	6.28	0.0122		7	8	19	55623791	55625944	2221222	0.167	10.9	3.85	0.0497
Haplotype#87	3	6	19	55614923	55624113	121	0.125	0.00128	6.28	0.0122		8	11	19	55623554	55625845	22222122	0.167	10.9	3.85	0.0497
Haplotype#88	3	6	19	55614923	55624113	121	0.125	0.00128	6.28	0.0122		8	8	19	55618992	55622518	22222222	0.675	0.0856	3.84	0.05
Haplotype#89	7	9	15	27890300	27918504	2222212	0.123	3120	4.31	0.0379		2	3	15	27908832	27909092	21	0.0911	49.6	4.14	0.0418
Haplotype#90	7	9	15	27890300	27918504	2222211	0.12	3990	4.3	0.038		2	3	15	27908832	27909092	21	0.0911	49.6	4.14	0.0418
Haplotype#91	3	5	17	36897044	36909499	211	0.12	13.9	4.1	0.0428		3	5	17	36901539	36904652	122	0.117	108	4.58	0.0323
Haplotype#92	3	5	17	36897044	36909499	211	0.12	13.9	4.1	0.0428		4	6	17	36900927	36904652	2122	0.117	108	4.58	0.0323
Haplotype#93	3	5	17	36897044	36909499	211	0.12	13.9	4.1	0.0428		4	6	17	36901539	36904739	1222	0.117	108	4.58	0.0323
Haplotype#94	3	5	17	36897044	36909499	211	0.12	13.9	4.1	0.0428		5	6	17	36900437	36904652	22122	0.117	108	4.58	0.0323
Haplotype#95	3	5	17	36897044	36909499	211	0.12	13.9	4.1	0.0428		5	7	17	36900927	36904739	21222	0.117	108	4.58	0.0323
Haplotype#96	3	5	17	36897044	36909499	211	0.12	13.9	4.1	0.0428		6	7	17	36900437	36904739	221222	0.117	108	4.58	0.0323
Haplotype#97	5	16	7	137789937	137802561	11221	0.099	110000000000	4.18	0.0409		6	10	7	137797940	137799323	121222	0.075	170	3.84	0.05
Haplotype#98	5	16	7	137789937	137802561	11221	0.099	110000000000	4.18	0.0409		7	11	7	137797940	137799362	1212222	0.075	171	3.84	0.05
Haplotype#99	5	16	7	137789937	137802561	21221	0.099	110000000000	4.18	0.0409		6	10	7	137797940	137799323	121222	0.075	170	3.84	0.05
Haplotype#100	5	16	7	137789937	137802561	21221	0.099	110000000000	4.18	0.0409		7	11	7	137797940	137799362	1212222	0.075	171	3.84	0.05
Haplotype#101	5	16	7	137789937	137802561	12221	0.099	110000000000	4.18	0.0409		6	10	7	137797940	137799323	121222	0.075	170	3.84	0.05
Haplotype#102	5	16	7	137789937	137802561	12221	0.099	110000000000	4.18	0.0409		7	11	7	137797940	137799362	1212222	0.075	171	3.84	0.05
Haplotype#103	5	16	7	137789937	137802561	22221	0.099	110000000000	4.18	0.0409		6	10	7	137797940	137799323	121222	0.075	170	3.84	0.05
Haplotype#104	5	16	7	137789937	137802561	22221	0.099	110000000000	4.18	0.0409		7	11	7	137797940	137799362	1212222	0.075	171	3.84	0.05
Haplotype#105	5	16	7	137789937	137802561	11222	0.099	110000000000	4.18	0.0409		6	10	7	137797940	137799323	121222	0.075	170	3.84	0.05
Haplotype#106	5	16	7	137789937	137802561	11222	0.099	110000000000	4.18	0.0409		7	11	7	137797940	137799362	1212222	0.075	171	3.84	0.05
Haplotype#107	5	16	7	137789937	137802561	21222	0.099	110000000000	4.18	0.0409		6	10	7	137797940	137799323	121222	0.075	170	3.84	0.05
Haplotype#108	5	16	7	137789937	137802561	21222	0.099	110000000000	4.18	0.0409		7	11	7	137797940	137799362	1212222	0.075	171	3.84	0.05
Haplotype#109	5	16	7	137789937	137802561	12222	0.099	110000000000	4.18	0.0409		6	10	7	137797940	137799323	121222	0.075	170	3.84	0.05
Haplotype#110	5	16	7	137789937	137802561	12222	0.099	110000000000	4.18	0.0409		7	11	7	137797940	137799362	1212222	0.075	171	3.84	0.05
Haplotype#111	5	16	7	137789937	137802561	22222	0.099	110000000000	4.18	0.0409		6	10	7	137797940	137799323	121222	0.075	170	3.84	0.05
Haplotype#112	5	16	7	137789937	137802561	22222	0.099	110000000000	4.18	0.0409		7	11	7	137797940	137799362	1212222	0.075	171	3.84	0.05
Haplotype#113	3	6	10	129902158	129903016	112	0.0948	156	4.81	0.0282		8	13	10	129903016	129904917	22222212	0.102	63.8	3.85	0.0498
Haplotype#114	3	6	10	129902158	129903016	122	0.0948	156	4.81	0.0282		8	13	10	129903016	129904917	22222212	0.102	63.8	3.85	0.0498
Haplotype#115	5	10	17	26804211	26821606	21121	0.0812	7.17e-05	7.92	0.00488		8	9	17	26816365	26822518	11121221	0.0839	111	3.9	0.0482
Haplotype#116	5	10	17	26804211	26821606	21122	0.0812	7.17e-05	7.92	0.00488		8	9	17	26816365	26822518	11121221	0.0839	111	3.9	0.0482
Haplotype#117	5	16	17	26816365	26822556	11211	0.0799	0.000383	5.04	0.0248		8	9	17	26816365	26822518	11121221	0.0839	111	3.9	0.0482
Haplotype#118	5	16	17	26816365	26822556	11221	0.0799	0.000383	5.04	0.0248		8	9	17	26816365	26822518	11121221	0.0839	111	3.9	0.0482
Haplotype#119	5	16	17	26816365	26822556	11212	0.0799	0.000383	5.04	0.0248		8	9	17	26816365	26822518	11121221	0.0839	111	3.9	0.0482
Haplotype#120	5	16	17	26816365	26822556	11222	0.0799	0.000383	5.04	0.0248		8	9	17	26816365	26822518	11121221	0.0839	111	3.9	0.0482
Haplotype#121	5	10	17	26798224	26818676	12112	0.0778	7.23e-05	7.95	0.00481		8	9	17	26816365	26822518	11121221	0.0839	111	3.9	0.0482
Haplotype#122	5	10	17	26798224	26818676	22112	0.0778	7.23e-05	7.95	0.00481		8	9	17	26816365	26822518	11121221	0.0839	111	3.9	0.0482
Haplotype#123	7	10	17	26816365	26824156	1122211	0.0764	0.00448	4.74	0.0294		8	9	17	26816365	26822518	11121221	0.0839	111	3.9	0.0482
Haplotype#124	5	24	8	5641152	5670228	12122	0.0667	Inf	2850000000000000	0		6	8	8	5641195	5641381	212222	0.0945	35.5	4.03	0.0448
Haplotype#125	5	24	8	5641152	5670228	12122	0.0667	Inf	2850000000000000	0		5	8	8	5641195	5641378	21222	0.095	34.2	4.01	0.0453
Haplotype#126	5	16	5	67513481	67554172	11121	0.0625	Inf	20.1	7.25e-06		5	9	5	67548442	67549836	22222	0.448	0.0271	3.88	0.0488
Haplotype#127	5	16	5	67513481	67554172	11221	0.0625	Inf	20.1	7.25e-06		5	9	5	67548442	67549836	22222	0.448	0.0271	3.88	0.0488
Haplotype#128	5	16	5	27133145	27143302	21111	0.0625	0	6.96	0.00835		6	10	5	27141688	27146060	222122	0.0872	75	4.11	0.0425
Haplotype#129	5	16	5	27133145	27143302	21211	0.0625	0	6.96	0.00835		6	10	5	27141688	27146060	222122	0.0872	75	4.11	0.0425
Haplotype#130	5	16	5	27133145	27143302	21112	0.0625	0	6.96	0.00835		6	10	5	27141688	27146060	222122	0.0872	75	4.11	0.0425
Haplotype#131	5	16	5	27133145	27143302	21212	0.0625	0	6.96	0.00835		6	10	5	27141688	27146060	222122	0.0872	75	4.11	0.0425
Haplotype#132	6	16	12	1990907	1995403	211112	0.0625	Inf	5.8	0.016		7	10	12	1994791	1996831	1222222	0.108	43.8	4.38	0.0364
Haplotype#133	6	16	12	1990907	1995403	211112	0.0625	Inf	5.8	0.016		8	10	12	1994791	1997152	12222222	0.108	43.8	4.38	0.0364
Haplotype#134	6	16	12	1990907	1995403	212112	0.0625	Inf	5.8	0.016		7	10	12	1994791	1996831	1222222	0.108	43.8	4.38	0.0364
Haplotype#135	6	16	12	1990907	1995403	212112	0.0625	Inf	5.8	0.016		8	10	12	1994791	1997152	12222222	0.108	43.8	4.38	0.0364
Haplotype#136	5	16	15	20170150	20178288	11111	0.0625	0	5.21	0.0225		7	9	15	20175550	20182829	2122222	0.0858	88.4	4.05	0.0442
Haplotype#137	5	16	15	20170150	20178288	11111	0.0625	0	5.21	0.0225		8	9	15	20174861	20182829	22122222	0.0858	88.4	4.05	0.0442
Haplotype#138	5	16	15	20170150	20178288	11211	0.0625	0	5.21	0.0225		7	9	15	20175550	20182829	2122222	0.0858	88.4	4.05	0.0442
Haplotype#139	5	16	15	20170150	20178288	11211	0.0625	0	5.21	0.0225		8	9	15	20174861	20182829	22122222	0.0858	88.4	4.05	0.0442
Haplotype#140	6	16	17	14139565	14144410	212112	0.0625	Inf	4.11	0.0427		6	9	17	14133698	14140705	222221	0.0865	81.5	4.08	0.0433
Haplotype#141	6	16	17	14139565	14144410	212112	0.0625	Inf	4.11	0.0427		7	9	17	14133698	14140709	2222211	0.0865	81.6	4.08	0.0433
Haplotype#142	6	16	17	14139565	14144410	212212	0.0625	Inf	4.11	0.0427		6	9	17	14133698	14140705	222221	0.0865	81.5	4.08	0.0433
Haplotype#143	6	16	17	14139565	14144410	212212	0.0625	Inf	4.11	0.0427		7	9	17	14133698	14140709	2222211	0.0865	81.6	4.08	0.0433
Haplotype#144	6	16	17	14139565	14144410	212122	0.0625	Inf	4.11	0.0427		6	9	17	14133698	14140705	222221	0.0865	81.5	4.08	0.0433
Haplotype#145	6	16	17	14139565	14144410	212122	0.0625	Inf	4.11	0.0427		7	9	17	14133698	14140709	2222211	0.0865	81.6	4.08	0.0433
Haplotype#146	6	16	17	14139565	14144410	212222	0.0625	Inf	4.11	0.0427		6	9	17	14133698	14140705	222221	0.0865	81.5	4.08	0.0433
Haplotype#147	6	16	17	14139565	14144410	212222	0.0625	Inf	4.11	0.0427		7	9	17	14133698	14140709	2222211	0.0865	81.6	4.08	0.0433
Haplotype#148	6	24	8	4452804	4469490	211112	0.0417	0	6.59	0.0102		6	6	8	4454923	4456167	222221	0.103	28.1	3.98	0.046
Haplotype#149	6	24	8	4452804	4469490	211112	0.0417	0	6.59	0.0102		7	6	8	4454923	4456222	2222212	0.103	28.1	3.98	0.046
Haplotype#150	6	24	8	4452804	4469490	211112	0.0417	0	6.59	0.0102		8	6	8	4454923	4456465	22222121	0.103	28.1	3.98	0.046
Haplotype#151	6	24	8	4452804	4469490	221112	0.0417	0	6.59	0.0102		6	6	8	4454923	4456167	222221	0.103	28.1	3.98	0.046
Haplotype#152	6	24	8	4452804	4469490	221112	0.0417	0	6.59	0.0102		7	6	8	4454923	4456222	2222212	0.103	28.1	3.98	0.046
Haplotype#153	6	24	8	4452804	4469490	221112	0.0417	0	6.59	0.0102		8	6	8	4454923	4456465	22222121	0.103	28.1	3.98	0.046
Haplotype#154	6	24	8	4452804	4469490	211122	0.0417	0	6.59	0.0102		6	6	8	4454923	4456167	222221	0.103	28.1	3.98	0.046
Haplotype#155	6	24	8	4452804	4469490	211122	0.0417	0	6.59	0.0102		7	6	8	4454923	4456222	2222212	0.103	28.1	3.98	0.046
Haplotype#156	6	24	8	4452804	4469490	211122	0.0417	0	6.59	0.0102		8	6	8	4454923	4456465	22222121	0.103	28.1	3.98	0.046
Haplotype#157	6	24	8	4452804	4469490	221122	0.0417	0	6.59	0.0102		6	6	8	4454923	4456167	222221	0.103	28.1	3.98	0.046
Haplotype#158	6	24	8	4452804	4469490	221122	0.0417	0	6.59	0.0102		7	6	8	4454923	4456222	2222212	0.103	28.1	3.98	0.046
Haplotype#159	6	24	8	4452804	4469490	221122	0.0417	0	6.59	0.0102		8	6	8	4454923	4456465	22222121	0.103	28.1	3.98	0.046
Haplotype#160	7	12	10	19620439	19641239	1221212	0.0409	301	5.46	0.0195		7	9	10	19621103	19624121	2222221	0.267	10.6	4.14	0.0418
Haplotype#161	7	12	10	19620439	19641239	1221212	0.0409	301	5.46	0.0195		8	7	10	19621101	19624121	22222221	0.267	10.1	3.93	0.0474
Haplotype#162	7	12	10	19620439	19641239	1221212	0.0409	301	5.46	0.0195		8	9	10	19621103	19624126	22222212	0.267	10.1	3.93	0.0474
Haplotype#163	7	12	10	19620439	19641239	1121212	0.0409	301	5.46	0.0195		7	9	10	19621103	19624121	2222221	0.267	10.6	4.14	0.0418
Haplotype#164	7	12	10	19620439	19641239	1121212	0.0409	301	5.46	0.0195		8	7	10	19621101	19624121	22222221	0.267	10.1	3.93	0.0474
Haplotype#165	7	12	10	19620439	19641239	1121212	0.0409	301	5.46	0.0195		8	9	10	19621103	19624126	22222212	0.267	10.1	3.93	0.0474
Haplotype#166	7	12	10	19620439	19641239	1211212	0.0409	301	5.46	0.0195		7	9	10	19621103	19624121	2222221	0.267	10.6	4.14	0.0418
Haplotype#167	7	12	10	19620439	19641239	1211212	0.0409	301	5.46	0.0195		8	7	10	19621101	19624121	22222221	0.267	10.1	3.93	0.0474
Haplotype#168	7	12	10	19620439	19641239	1211212	0.0409	301	5.46	0.0195		8	9	10	19621103	19624126	22222212	0.267	10.1	3.93	0.0474
Haplotype#169	7	12	10	19620439	19641239	1111212	0.0409	301	5.46	0.0195		7	9	10	19621103	19624121	2222221	0.267	10.6	4.14	0.0418
Haplotype#170	7	12	10	19620439	19641239	1111212	0.0409	301	5.46	0.0195		8	7	10	19621101	19624121	22222221	0.267	10.1	3.93	0.0474
Haplotype#171	7	12	10	19620439	19641239	1111212	0.0409	301	5.46	0.0195		8	9	10	19621103	19624126	22222212	0.267	10.1	3.93	0.0474
Haplotype#172	3	5	17	36897044	36909499	111	0.04	2690	4.1	0.0428		3	5	17	36901539	36904652	122	0.117	108	4.58	0.0323
Haplotype#173	3	5	17	36897044	36909499	111	0.04	2690	4.1	0.0428		4	6	17	36900927	36904652	2122	0.117	108	4.58	0.0323
Haplotype#174	3	5	17	36897044	36909499	111	0.04	2690	4.1	0.0428		4	6	17	36901539	36904739	1222	0.117	108	4.58	0.0323
Haplotype#175	3	5	17	36897044	36909499	111	0.04	2690	4.1	0.0428		5	6	17	36900437	36904652	22122	0.117	108	4.58	0.0323
Haplotype#176	3	5	17	36897044	36909499	111	0.04	2690	4.1	0.0428		5	7	17	36900927	36904739	21222	0.117	108	4.58	0.0323
Haplotype#177	3	5	17	36897044	36909499	111	0.04	2690	4.1	0.0428		6	7	17	36900437	36904739	221222	0.117	108	4.58	0.0323
Haplotype#178	6	32	6	51938210	51947313	111122	0.0314	Inf	10800000	0		3	4	6	51940692	51941936	122	0.09	55.5	4.15	0.0415
Haplotype#179	6	32	11	5364476	5372863	221211	0.0313	0	3.86	0.0496		3	5	11	5370509	5370955	222	0.13	55.2	4.2	0.0405
Haplotype#180	6	32	5	27132609	27143302	211111	0.0312	0	7.45	0.00634		6	10	5	27141688	27146060	222122	0.0872	75	4.11	0.0425
Haplotype#181	6	32	5	27132609	27143302	221111	0.0312	0	7.45	0.00634		6	10	5	27141688	27146060	222122	0.0872	75	4.11	0.0425
Haplotype#182	6	32	5	27132609	27143302	211211	0.0312	0	7.45	0.00634		6	10	5	27141688	27146060	222122	0.0872	75	4.11	0.0425
Haplotype#183	6	32	5	27132609	27143302	221211	0.0312	0	7.45	0.00634		6	10	5	27141688	27146060	222122	0.0872	75	4.11	0.0425
Haplotype#184	6	32	5	27132609	27143302	211112	0.0312	0	7.45	0.00634		6	10	5	27141688	27146060	222122	0.0872	75	4.11	0.0425
Haplotype#185	6	32	5	27132609	27143302	221112	0.0312	0	7.45	0.00634		6	10	5	27141688	27146060	222122	0.0872	75	4.11	0.0425
Haplotype#186	6	32	5	27132609	27143302	211212	0.0312	0	7.45	0.00634		6	10	5	27141688	27146060	222122	0.0872	75	4.11	0.0425
Haplotype#187	6	32	5	27132609	27143302	221212	0.0312	0	7.45	0.00634		6	10	5	27141688	27146060	222122	0.0872	75	4.11	0.0425
Haplotype#188	6	32	16	83288584	83302777	222111	0.0312	0	6.68	0.00975		8	12	16	83289860	83290449	22222221	0.151	303	4.02	0.0451
Haplotype#189	6	32	16	83288584	83302777	222111	0.0312	0	6.68	0.00975		3	6	16	83299282	83299602	221	0.102	26.7	3.92	0.0476
Haplotype#190	6	32	16	83288584	83302777	222121	0.0312	0	6.68	0.00975		8	12	16	83289860	83290449	22222221	0.151	303	4.02	0.0451
Haplotype#191	6	32	16	83288584	83302777	222121	0.0312	0	6.68	0.00975		3	6	16	83299282	83299602	221	0.102	26.7	3.92	0.0476
Haplotype#192	5	32	10	129903153	129904477	11111	0.0312	0	5.96	0.0147		8	13	10	129903016	129904917	22222212	0.102	63.8	3.85	0.0498
Haplotype#193	5	32	10	129903153	129904477	21111	0.0312	0	5.96	0.0147		8	13	10	129903016	129904917	22222212	0.102	63.8	3.85	0.0498
Haplotype#194	5	32	10	129903153	129904477	12111	0.0312	0	5.96	0.0147		8	13	10	129903016	129904917	22222212	0.102	63.8	3.85	0.0498
Haplotype#195	5	32	10	129903153	129904477	22111	0.0312	0	5.96	0.0147		8	13	10	129903016	129904917	22222212	0.102	63.8	3.85	0.0498
Haplotype#196	5	32	10	129903153	129904477	11121	0.0312	0	5.96	0.0147		8	13	10	129903016	129904917	22222212	0.102	63.8	3.85	0.0498
Haplotype#197	5	32	10	129903153	129904477	21121	0.0312	0	5.96	0.0147		8	13	10	129903016	129904917	22222212	0.102	63.8	3.85	0.0498
Haplotype#198	5	32	10	129903153	129904477	12121	0.0312	0	5.96	0.0147		8	13	10	129903016	129904917	22222212	0.102	63.8	3.85	0.0498
Haplotype#199	5	32	10	129903153	129904477	22121	0.0312	0	5.96	0.0147		8	13	10	129903016	129904917	22222212	0.102	63.8	3.85	0.0498
Haplotype#200	5	32	10	129903153	129904477	11112	0.0312	0	5.96	0.0147		8	13	10	129903016	129904917	22222212	0.102	63.8	3.85	0.0498
Haplotype#201	5	32	10	129903153	129904477	21112	0.0312	0	5.96	0.0147		8	13	10	129903016	129904917	22222212	0.102	63.8	3.85	0.0498
Haplotype#202	5	32	10	129903153	129904477	12112	0.0312	0	5.96	0.0147		8	13	10	129903016	129904917	22222212	0.102	63.8	3.85	0.0498
Haplotype#203	5	32	10	129903153	129904477	22112	0.0312	0	5.96	0.0147		8	13	10	129903016	129904917	22222212	0.102	63.8	3.85	0.0498
Haplotype#204	5	32	10	129903153	129904477	11122	0.0312	0	5.96	0.0147		8	13	10	129903016	129904917	22222212	0.102	63.8	3.85	0.0498
Haplotype#205	5	32	10	129903153	129904477	21122	0.0312	0	5.96	0.0147		8	13	10	129903016	129904917	22222212	0.102	63.8	3.85	0.0498
Haplotype#206	5	32	10	129903153	129904477	12122	0.0312	0	5.96	0.0147		8	13	10	129903016	129904917	22222212	0.102	63.8	3.85	0.0498
Haplotype#207	5	32	10	129903153	129904477	22122	0.0312	0	5.96	0.0147		8	13	10	129903016	129904917	22222212	0.102	63.8	3.85	0.0498
Haplotype#208	8	20	10	19620407	19641239	11221212	0.0205	90800	5.46	0.0195		7	9	10	19621103	19624121	2222221	0.267	10.6	4.14	0.0418
Haplotype#209	8	20	10	19620407	19641239	11221212	0.0205	90800	5.46	0.0195		8	7	10	19621101	19624121	22222221	0.267	10.1	3.93	0.0474
Haplotype#210	8	20	10	19620407	19641239	11221212	0.0205	90800	5.46	0.0195		8	9	10	19621103	19624126	22222212	0.267	10.1	3.93	0.0474
Haplotype#211	8	20	10	19620407	19641239	11121212	0.0205	90800	5.46	0.0195		7	9	10	19621103	19624121	2222221	0.267	10.6	4.14	0.0418
Haplotype#212	8	20	10	19620407	19641239	11121212	0.0205	90800	5.46	0.0195		8	7	10	19621101	19624121	22222221	0.267	10.1	3.93	0.0474
Haplotype#213	8	20	10	19620407	19641239	11121212	0.0205	90800	5.46	0.0195		8	9	10	19621103	19624126	22222212	0.267	10.1	3.93	0.0474
Haplotype#214	8	20	10	19620407	19641239	11211212	0.0205	90800	5.46	0.0195		7	9	10	19621103	19624121	2222221	0.267	10.6	4.14	0.0418
Haplotype#215	8	20	10	19620407	19641239	11211212	0.0205	90800	5.46	0.0195		8	7	10	19621101	19624121	22222221	0.267	10.1	3.93	0.0474
Haplotype#216	8	20	10	19620407	19641239	11211212	0.0205	90800	5.46	0.0195		8	9	10	19621103	19624126	22222212	0.267	10.1	3.93	0.0474
Haplotype#217	8	20	10	19620407	19641239	11111212	0.0205	90800	5.46	0.0195		7	9	10	19621103	19624121	2222221	0.267	10.6	4.14	0.0418
Haplotype#218	8	20	10	19620407	19641239	11111212	0.0205	90800	5.46	0.0195		8	7	10	19621101	19624121	22222221	0.267	10.1	3.93	0.0474
Haplotype#219	8	20	10	19620407	19641239	11111212	0.0205	90800	5.46	0.0195		8	9	10	19621103	19624126	22222212	0.267	10.1	3.93	0.0474
Haplotype#220	8	20	10	19620407	19641239	11221112	0.0205	90800	5.46	0.0195		7	9	10	19621103	19624121	2222221	0.267	10.6	4.14	0.0418
Haplotype#221	8	20	10	19620407	19641239	11221112	0.0205	90800	5.46	0.0195		8	7	10	19621101	19624121	22222221	0.267	10.1	3.93	0.0474
Haplotype#222	8	20	10	19620407	19641239	11221112	0.0205	90800	5.46	0.0195		8	9	10	19621103	19624126	22222212	0.267	10.1	3.93	0.0474
Haplotype#223	8	20	10	19620407	19641239	11121112	0.0205	90800	5.46	0.0195		7	9	10	19621103	19624121	2222221	0.267	10.6	4.14	0.0418
Haplotype#224	8	20	10	19620407	19641239	11121112	0.0205	90800	5.46	0.0195		8	7	10	19621101	19624121	22222221	0.267	10.1	3.93	0.0474
Haplotype#225	8	20	10	19620407	19641239	11121112	0.0205	90800	5.46	0.0195		8	9	10	19621103	19624126	22222212	0.267	10.1	3.93	0.0474
Haplotype#226	8	20	10	19620407	19641239	11211112	0.0205	90800	5.46	0.0195		7	9	10	19621103	19624121	2222221	0.267	10.6	4.14	0.0418
Haplotype#227	8	20	10	19620407	19641239	11211112	0.0205	90800	5.46	0.0195		8	7	10	19621101	19624121	22222221	0.267	10.1	3.93	0.0474
Haplotype#228	8	20	10	19620407	19641239	11211112	0.0205	90800	5.46	0.0195		8	9	10	19621103	19624126	22222212	0.267	10.1	3.93	0.0474
Haplotype#229	8	20	10	19620407	19641239	11111112	0.0205	90800	5.46	0.0195		7	9	10	19621103	19624121	2222221	0.267	10.6	4.14	0.0418
Haplotype#230	8	20	10	19620407	19641239	11111112	0.0205	90800	5.46	0.0195		8	7	10	19621101	19624121	22222221	0.267	10.1	3.93	0.0474
Haplotype#231	8	20	10	19620407	19641239	11111112	0.0205	90800	5.46	0.0195		8	9	10	19621103	19624126	22222212	0.267	10.1	3.93	0.0474

## Sheet: Most Frequent
	Significant haplotypes associated with relapse outcome (TARGET dataset)											Significant haplotypes associated with relapse outcome (INOVA dataset)
		Target_NSNP	Target_NHAP	Target_CHR	Target_BP1	Target_BP2	Target_Haplo	Target_Region	Target_Genes	Target_F		Inova_NSNP	Inova_NHAP	Inova_CHR	Inova_BP1	Inova_BP2	Inova_Haplo	Inova_Region	Inova_Genes	Inova_F
Haplotype#1	Most frequent in Target	3	2	23	153056311	153084802	222	intronic, exonic	IDH3G PDZD4	0.699		5	5	23	153073319	153075655	22222	intronic	PDZD4	0.167
Haplotype#4	Most frequent in Target	8	5	22	18878593	18879911	22222122	intergenic	DQ786190 , DGCR6	0.506		8	8	22	18877869	18878859	22122121	intergenic	DQ786190 , DGCR6	0.106
Haplotype#12	Most frequent in Target	7	6	22	18878593	18879898	2222212	intergenic	DQ786190 , DGCR6	0.487		8	8	22	18877869	18878859	22122121	intergenic	DQ786190 , DGCR6	0.106
Haplotype#20	Most frequent in Target	8	4	22	18878349	18878632	11222221	intergenic	DQ786190 , DGCR6	0.478		8	8	22	18877869	18878859	22122121	intergenic	DQ786190 , DGCR6	0.106
Haplotype#31	Most frequent in Target	2	3	17	26816365	26817537	11	intronic, exonic	SLC13A2	0.353		8	9	17	26816365	26822518	11121221	intronic, exonic	SLC13A2	0.0839
Haplotype#32	Most frequent in Target	3	4	17	26816365	26818676	112	intronic, exonic	SLC13A2	0.341		8	9	17	26816365	26822518	11121221	intronic, exonic	SLC13A2	0.0839
Haplotype#61	Most frequent in Inova	3	6	19	55614923	55624113	111	intronic, exonic	PPP1R12C	0.125		7	7	19	55619303	55622518	2222222	intronic	PPP1R12C	0.71
Haplotype#74	Most frequent in Inova	3	6	19	55614923	55624113	111	intronic, exonic	PPP1R12C	0.125		8	8	19	55618992	55622518	22222222	intronic	PPP1R12C	0.675
Haplotype#126	Most frequent in Inova	5	16	5	67513481	67554172	11121	intronic	PIK3R1	0.0625		5	9	5	67548442	67549836	22222	intronic	PIK3R1	0.448
Haplotype#160	Most frequent in Inova	7	12	10	19620439	19641239	1221212	intergenic	DQ600701,C10orf112 (MALRD1)	0.0409		7	9	10	19621103	19624121	2222221	intergenic	DQ600701,C10orf112 (MALRD1)	0.267
